# Supplementary material for: Long-term experimental in situ farming of Crambe crambe (Demospongiae: Poecilosclerida)
Source: PeerJ. 2018 Jun 13;6:e4964. doi: 10.7717/peerj.4964 (PMC6004114; doi:10.7717/peerj.4964)
Supplement: Supplemental Information 1 — (S1) Growth rates and mean area throughout the period of study; (S2) Survival throughout the period of study; (S3) Water temperature and Lux throughout the period of study. [file peerj-06-4964-s001.zip]

Archive with 3 entries (3 files):
- Table_S3_Temperature and Lux - CSV.csv
- Table_S1 _Growth Rate-CSV.csv
- Table_S2_Survival -CSV.csv
