# Supplementary material for: Long-term experimental in situ farming of Crambe crambe (Demospongiae: Poecilosclerida)
Source: PeerJ. 2018 Jun 13;6:e4964. doi: 10.7717/peerj.4964 (PMC6004114; doi:10.7717/peerj.4964)
Supplement: Supplemental Information 1 — (S1) Growth rates and mean area throughout the period of study; (S2) Survival throughout the period of study; (S3) Water temperature and Lux throughout the period of study. [file peerj-06-4964-s001.zip › Table_S3_Temperature and Lux - CSV.csv]

temp June 2013	mean	20,01044954		Lux				temp July 2013	mean	22,18584677		Lux		temp Ago 2013	mean	23,74030645			temp sept. 2013	mean	22,30759167			temp. oct 2013	mean	23,80433871		Luce mean			temp. nov 2013	mean	16,69316667		Lux mean nov			Temp Dec 2013	mean	15,03159677		Lux				Temp Jan 2014	mean	14,46384337	Lux mean
06/03/13 06.00.00 PM		22,046						07/01/13 12.00.00 AM		19,567				08/01/13 12.00.00 AM		24,931			09/01/13 12.00.00 AM		23,388			10/01/13 12.00.00 AM		23,581					11/01/13 12.00.00 AM		21,664		11/01/13 12.00.00 AM	0		12/01/13 12.00.00 AM		15,091		12/01/13 12.00.00 AM	0			01/01/14 12.00.00 AM		14,421	01/01/14 12.00.00 AM
06/04/13 12.00.00 AM		20,615						07/01/13 06.00.00 AM		19,853				08/01/13 06.00.00 AM		23,966			09/01/13 06.00.00 AM		23,196			10/01/13 06.00.00 AM		23,581					11/01/13 06.00.00 AM		21,282		11/01/13 06.00.00 AM	0		12/01/13 06.00.00 AM		14,613		12/01/13 06.00.00 AM	0			01/01/14 06.00.00 AM		14,325	01/01/14 06.00.00 AM
06/04/13 06.00.00 AM		20,329						07/01/13 12.00.00 PM		20,996				08/01/13 12.00.00 PM		24,545			09/01/13 12.00.00 PM		23,581			10/01/13 12.00.00 PM		23,966					11/01/13 12.00.00 PM		21,664		11/01/13 12.00.00 PM	215,3		12/01/13 12.00.00 PM		14,613		12/01/13 12.00.00 PM	344,4			01/01/14 12.00.00 PM		14,421	01/01/14 12.00.00 PM
06/04/13 12.00.00 PM		20,519						07/01/13 06.00.00 PM		19,092				08/01/13 06.00.00 PM		25,125			09/01/13 06.00.00 PM		24,062			10/01/13 06.00.00 PM		24,062					11/01/13 06.00.00 PM		21,951		11/01/13 06.00.00 PM	10,8		12/01/13 06.00.00 PM		14,517		12/01/13 06.00.00 PM	0			01/01/14 06.00.00 PM		14,9	01/01/14 06.00.00 PM
06/04/13 06.00.00 PM		14,517						07/02/13 12.00.00 AM		21,473				08/02/13 12.00.00 AM		24,641			09/02/13 12.00.00 AM		23,292			10/02/13 12.00.00 AM		24,158					11/02/13 12.00.00 AM		21,76		11/02/13 12.00.00 AM	0		12/02/13 12.00.00 AM		14,134		12/02/13 12.00.00 AM	0			01/02/14 12.00.00 AM		14,709	01/02/14 12.00.00 AM
06/05/13 12.00.00 AM		9,077						07/02/13 06.00.00 AM		20,615				08/02/13 06.00.00 AM		24,062			09/02/13 06.00.00 AM		22,621			10/02/13 06.00.00 AM		24,062					11/02/13 06.00.00 AM		21,378		11/02/13 06.00.00 AM	0		12/02/13 06.00.00 AM		14,23		12/02/13 06.00.00 AM	0			01/02/14 06.00.00 AM		14,613	01/02/14 06.00.00 AM
06/05/13 06.00.00 AM		7,28						07/02/13 12.00.00 PM		21,473				08/02/13 12.00.00 PM		24,641			09/02/13 12.00.00 PM		23,292			10/02/13 12.00.00 PM		24,351					11/02/13 12.00.00 PM		21,569		11/02/13 12.00.00 PM	258,3		12/02/13 12.00.00 PM		14,613		12/02/13 12.00.00 PM	129,2			01/02/14 12.00.00 PM		14,804	01/02/14 12.00.00 PM
06/05/13 12.00.00 PM		18,806						07/02/13 06.00.00 PM		19,662				08/02/13 06.00.00 PM		24,931			09/02/13 06.00.00 PM		23,484			10/02/13 06.00.00 PM		24,351					11/02/13 06.00.00 PM		21,855		11/02/13 06.00.00 PM	10,8		12/02/13 06.00.00 PM		14,613		12/02/13 06.00.00 PM	0			01/02/14 06.00.00 PM		14,9	01/02/14 06.00.00 PM
06/05/13 06.00.00 PM		19,662						07/03/13 12.00.00 AM		21,76				08/03/13 12.00.00 AM		24,255			09/03/13 12.00.00 AM		23,004			10/02/13 06.31.24 PM							11/03/13 12.00.00 AM		21,569		11/03/13 12.00.00 AM	0		12/03/13 12.00.00 AM		14,134		12/03/13 12.00.00 AM	0			01/03/14 12.00.00 AM		14,804	01/03/14 12.00.00 AM
06/06/13 12.00.00 AM		18,236						07/03/13 06.00.00 AM		21,473				08/03/13 06.00.00 AM		24,062			09/03/13 06.00.00 AM		23,004			10/02/13 06.31.27 PM							11/03/13 06.00.00 AM		21,378		11/03/13 06.00.00 AM	0		12/03/13 06.00.00 AM		14,517		12/03/13 06.00.00 AM	0			01/03/14 06.00.00 AM		14,804	01/03/14 06.00.00 AM
06/06/13 06.00.00 AM		18,14						07/03/13 12.00.00 PM		21,569				08/03/13 12.00.00 PM		24,738			09/03/13 12.00.00 PM		23,677			10/03/13 12.00.00 AM		25,222		10/03/13 12.00.00 AM	0		11/03/13 12.00.00 PM		21,473		11/03/13 12.00.00 PM	32,3		12/03/13 12.00.00 PM		14,23		12/03/13 12.00.00 PM	355,2			01/03/14 12.00.00 PM		14,804	01/03/14 12.00.00 PM
06/06/13 12.00.00 PM		19,092						07/03/13 06.00.00 PM		20,138				08/03/13 06.00.00 PM		24,255			09/03/13 06.00.00 PM		24,062			10/03/13 06.00.00 AM		24,641		10/03/13 06.00.00 AM	0		11/03/13 06.00.00 PM		21,664		11/03/13 06.00.00 PM	0		12/03/13 06.00.00 PM		14,9		12/03/13 06.00.00 PM	0			01/03/14 06.00.00 PM		15,091	01/03/14 06.00.00 PM
06/06/13 06.00.00 PM		19,472						07/04/13 12.00.00 AM		21,664				08/04/13 12.00.00 AM		23,773			09/04/13 12.00.00 AM		23,196			10/03/13 12.00.00 PM		25,319		10/03/13 12.00.00 PM	247,6		11/04/13 12.00.00 AM		21,378		11/04/13 12.00.00 AM	0		12/04/13 12.00.00 AM		14,613		12/04/13 12.00.00 AM	0			01/04/14 12.00.00 AM		15,091	01/04/14 12.00.00 AM
06/07/13 12.00.00 AM		19,948						07/04/13 06.00.00 AM		21,282				08/04/13 06.00.00 AM		23,484			09/04/13 06.00.00 AM		23,388			10/03/13 06.00.00 PM		26,39		10/03/13 06.00.00 PM	86,1		11/04/13 06.00.00 AM		20,996		11/04/13 06.00.00 AM	0		12/04/13 06.00.00 AM		14,709		12/04/13 06.00.00 AM	0			01/04/14 06.00.00 AM		14,996	01/04/14 06.00.00 AM
06/07/13 06.00.00 AM		18,806						07/04/13 12.00.00 PM		20,805				08/04/13 12.00.00 PM		24,351			09/04/13 12.00.00 PM		23,966			10/04/13 12.00.00 AM		25,222		10/04/13 12.00.00 AM	0		11/04/13 12.00.00 PM		21,282		11/04/13 12.00.00 PM	172,2		12/04/13 12.00.00 PM		15,091		12/04/13 12.00.00 PM	409			01/04/14 12.00.00 PM		14,996	01/04/14 12.00.00 PM
06/07/13 12.00.00 PM		19,472						07/04/13 06.00.00 PM		20,043				08/04/13 06.00.00 PM		24,255			09/04/13 06.00.00 PM		24,255			10/04/13 06.00.00 AM		24,835		10/04/13 06.00.00 AM	0		11/04/13 06.00.00 PM		21,473		11/04/13 06.00.00 PM	0		12/04/13 06.00.00 PM		15,473		12/04/13 06.00.00 PM	0			01/04/14 06.00.00 PM		15,091	01/04/14 06.00.00 PM
06/07/13 06.00.00 PM		18,711						07/05/13 12.00.00 AM		19,758				08/05/13 12.00.00 AM		23,966			09/05/13 12.00.00 AM		24,158			10/04/13 12.00.00 PM		25,416		10/04/13 12.00.00 PM	150,7		11/05/13 12.00.00 AM		21,473		11/05/13 12.00.00 AM	0		12/05/13 12.00.00 AM		15,187		12/05/13 12.00.00 AM	0			01/05/14 12.00.00 AM		14,996	01/05/14 12.00.00 AM
06/08/13 12.00.00 AM		18,711						07/05/13 06.00.00 AM		20,615				08/05/13 06.00.00 AM		23,966			09/05/13 06.00.00 AM		23,581			10/04/13 06.00.00 PM		26,488		10/04/13 06.00.00 PM	118,4		11/05/13 06.00.00 AM		20,424		11/05/13 06.00.00 AM	0		12/05/13 06.00.00 AM		14,996		12/05/13 06.00.00 AM	0			01/05/14 06.00.00 AM		14,804	01/05/14 06.00.00 AM
06/08/13 06.00.00 AM		18,236						07/05/13 12.00.00 PM		21,569				08/05/13 12.00.00 PM		24,738			09/05/13 12.00.00 PM		23,677			10/05/13 12.00.00 AM		25,902		10/05/13 12.00.00 AM	0		11/05/13 12.00.00 PM		20,329		11/05/13 12.00.00 PM	215,3		12/05/13 12.00.00 PM		14,996		12/05/13 12.00.00 PM	344,4			01/05/14 12.00.00 PM		14,804	01/05/14 12.00.00 PM
06/08/13 12.00.00 PM		18,616						07/05/13 06.00.00 PM		22,717				08/05/13 06.00.00 PM		24,835			09/05/13 06.00.00 PM		24,158			10/05/13 06.00.00 AM		25,416		10/05/13 06.00.00 AM	0		11/05/13 06.00.00 PM		20,71		11/05/13 06.00.00 PM	0		12/05/13 06.00.00 PM		15,091		12/05/13 06.00.00 PM	0			01/05/14 06.00.00 PM		14,709	01/05/14 06.00.00 PM
06/08/13 06.00.00 PM		19,187						07/06/13 12.00.00 AM		21,187				08/06/13 12.00.00 AM		24,931			09/06/13 12.00.00 AM		24,062			10/05/13 12.00.00 PM		25,513		10/05/13 12.00.00 PM	204,5		11/06/13 12.00.00 AM		19,567		11/06/13 12.00.00 AM	0		12/06/13 12.00.00 AM		14,996		12/06/13 12.00.00 AM	0			01/06/14 12.00.00 AM		13,942	01/06/14 12.00.00 AM
06/09/13 12.00.00 AM		18,711						07/06/13 06.00.00 AM		20,901				08/06/13 06.00.00 AM		24,545			09/06/13 06.00.00 AM		23,677			10/05/13 06.00.00 PM		25,416		10/05/13 06.00.00 PM	10,8		11/06/13 06.00.00 AM		18,045		11/06/13 06.00.00 AM	0		12/06/13 06.00.00 AM		15,378		12/06/13 06.00.00 AM	0			01/06/14 06.00.00 AM		13,846	01/06/14 06.00.00 AM
06/09/13 06.00.00 AM		18,711						07/06/13 12.00.00 PM		21,091				08/06/13 12.00.00 PM		25,513			09/06/13 12.00.00 PM		24,062			10/06/13 12.00.00 AM		25,222		10/06/13 12.00.00 AM	0		11/06/13 12.00.00 PM		16,332		11/06/13 12.00.00 PM	301,4		12/06/13 12.00.00 PM		15,378		12/06/13 12.00.00 PM	193,8			01/06/14 12.00.00 PM		14,23	01/06/14 12.00.00 PM
06/09/13 12.00.00 PM		18,806						07/06/13 06.00.00 PM		19,567				08/06/13 06.00.00 PM		26,097			09/06/13 06.00.00 PM		24,351			10/06/13 06.00.00 AM		24,931		10/06/13 06.00.00 AM	0		11/06/13 06.00.00 PM		15,951		11/06/13 06.00.00 PM	10,8		12/06/13 06.00.00 PM		15,282		12/06/13 06.00.00 PM	0			01/06/14 06.00.00 PM		14,996	01/06/14 06.00.00 PM
06/09/13 06.00.00 PM		19,377						07/07/13 12.00.00 AM		20,329				08/07/13 12.00.00 AM		25,61			09/07/13 12.00.00 AM		23,869			10/06/13 12.00.00 PM		24,835		10/06/13 12.00.00 PM	387,5		11/07/13 12.00.00 AM		15,76		11/07/13 12.00.00 AM	0		12/07/13 12.00.00 AM		14,9		12/07/13 12.00.00 AM	0			01/07/14 12.00.00 AM		14,613	01/07/14 12.00.00 AM
06/10/13 12.00.00 AM		18,426						07/07/13 06.00.00 AM		20,615				08/07/13 06.00.00 AM		25,416			09/07/13 06.00.00 AM		23,773			10/06/13 06.00.00 PM		24,738		10/06/13 06.00.00 PM	10,8		11/07/13 06.00.00 AM		16,237		11/07/13 06.00.00 AM	0		12/07/13 06.00.00 AM		15,091		12/07/13 06.00.00 AM	0			01/07/14 06.00.00 AM		14,421	01/07/14 06.00.00 AM
06/10/13 06.00.00 AM		18,331						07/07/13 12.00.00 PM		21,282				08/07/13 12.00.00 PM		26			09/07/13 12.00.00 PM		24,641			10/07/13 12.00.00 AM		24,545		10/07/13 12.00.00 AM	0		11/07/13 12.00.00 PM		17,189		11/07/13 12.00.00 PM	279,9		12/07/13 12.00.00 PM		15,378		12/07/13 12.00.00 PM	279,9			01/07/14 12.00.00 PM		14,517	01/07/14 12.00.00 PM
06/10/13 12.00.00 PM		18,806						07/07/13 06.00.00 PM		18,806				08/07/13 06.00.00 PM		26,683			09/07/13 06.00.00 PM		24,931			10/07/13 06.00.00 AM		24,158		10/07/13 06.00.00 AM	0		11/07/13 06.00.00 PM		17,855		11/07/13 06.00.00 PM	0		12/07/13 06.00.00 PM		15,569		12/07/13 06.00.00 PM	0			01/07/14 06.00.00 PM		14,996	01/07/14 06.00.00 PM
06/10/13 06.00.00 PM		19,092						07/08/13 12.00.00 AM		20,234				08/08/13 12.00.00 AM		25,708			09/08/13 12.00.00 AM		24,255			10/07/13 12.00.00 PM		25,222		10/07/13 12.00.00 PM	43,1		11/08/13 12.00.00 AM		17,76		11/08/13 12.00.00 AM	0		12/08/13 12.00.00 AM		15,378		12/08/13 12.00.00 AM	0			01/08/14 12.00.00 AM		14,613	01/08/14 12.00.00 AM
06/11/13 12.00.00 AM		18,521						07/08/13 06.00.00 AM		20,043				08/08/13 06.00.00 AM		25,61			09/08/13 06.00.00 AM		24,351			10/07/13 06.00.00 PM		25,416		10/07/13 06.00.00 PM	43,1		11/08/13 06.00.00 AM		17,855		11/08/13 06.00.00 AM	0		12/08/13 06.00.00 AM		15,187		12/08/13 06.00.00 AM	0			01/08/14 06.00.00 AM		14,23	01/08/14 06.00.00 AM
06/11/13 06.00.00 AM		18,236						07/08/13 12.00.00 PM		20,901				08/08/13 12.00.00 PM		26,097			09/08/13 12.00.00 PM		24,931			10/08/13 12.00.00 AM		24,351		10/08/13 12.00.00 AM	0		11/08/13 12.00.00 PM		18,236		11/08/13 12.00.00 PM	204,5		12/08/13 12.00.00 PM		15,282		12/08/13 12.00.00 PM	139,9			01/08/14 12.00.00 PM		14,23	01/08/14 12.00.00 PM
06/11/13 12.00.00 PM		17,76						07/08/13 06.00.00 PM		21,76				08/08/13 06.00.00 PM		26,195			09/08/13 06.00.00 PM		25,125			10/08/13 06.00.00 AM		23,966		10/08/13 06.00.00 AM	0		11/08/13 06.00.00 PM		18,806		11/08/13 06.00.00 PM	0		12/08/13 06.00.00 PM		15,378		12/08/13 06.00.00 PM	0			01/08/14 06.00.00 PM		14,804	01/08/14 06.00.00 PM
06/11/13 06.00.00 PM		18,711						07/09/13 12.00.00 AM		19,377				08/09/13 12.00.00 AM		25,708			09/09/13 12.00.00 AM		24,835			10/08/13 12.00.00 PM		24,931		10/08/13 12.00.00 PM	279,9		11/09/13 12.00.00 AM		18,711		11/09/13 12.00.00 AM	0		12/09/13 12.00.00 AM		15,378		12/09/13 12.00.00 AM	0			01/09/14 12.00.00 AM		14,613	01/09/14 12.00.00 AM
06/12/13 12.00.00 AM		18,045						07/09/13 06.00.00 AM		20,234				08/09/13 06.00.00 AM		25,125			09/09/13 06.00.00 AM		24,641			10/08/13 06.00.00 PM		25,125		10/08/13 06.00.00 PM	118,4		11/09/13 06.00.00 AM		18,616		11/09/13 06.00.00 AM	0		12/09/13 06.00.00 AM		15,187		12/09/13 06.00.00 AM	0			01/09/14 06.00.00 AM		14,325	01/09/14 06.00.00 AM
06/12/13 06.00.00 AM		18,806						07/09/13 12.00.00 PM		21,378				08/09/13 12.00.00 PM		25,513			09/09/13 12.00.00 PM		24,738			10/09/13 12.00.00 AM		24,255		10/09/13 12.00.00 AM	0		11/09/13 12.00.00 PM		18,711		11/09/13 12.00.00 PM	150,7		12/09/13 12.00.00 PM		15,282		12/09/13 12.00.00 PM	516,7			01/09/14 12.00.00 PM		14,325	01/09/14 12.00.00 PM
06/12/13 12.00.00 PM		19,567						07/09/13 06.00.00 PM		19,092				08/09/13 06.00.00 PM		25,222			09/09/13 06.00.00 PM		24,835			10/09/13 06.00.00 AM		23,773		10/09/13 06.00.00 AM	0		11/09/13 06.00.00 PM		18,996		11/09/13 06.00.00 PM	0		12/09/13 06.00.00 PM		15,855		12/09/13 06.00.00 PM	0			01/09/14 06.00.00 PM		14,996	01/09/14 06.00.00 PM
06/12/13 06.00.00 PM		19,472						07/10/13 12.00.00 AM		20,71				08/10/13 12.00.00 AM		24,545			09/10/13 12.00.00 AM		24,448			10/09/13 12.00.00 PM		24,158		10/09/13 12.00.00 PM	430,6		11/10/13 12.00.00 AM		18,616		11/10/13 12.00.00 AM	0		12/10/13 12.00.00 AM		15,569		12/10/13 12.00.00 AM	0			01/10/14 12.00.00 AM		14,613	01/10/14 12.00.00 AM
06/13/13 12.00.00 AM		18,996						07/10/13 06.00.00 AM		20,424				08/10/13 06.00.00 AM		23,869			09/10/13 06.00.00 AM		24,062			10/09/13 06.00.00 PM		23,773		10/09/13 06.00.00 PM	129,2		11/10/13 06.00.00 AM		18,331		11/10/13 06.00.00 AM	0		12/10/13 06.00.00 AM		15,282		12/10/13 06.00.00 AM	0			01/10/14 06.00.00 AM		14,325	01/10/14 06.00.00 AM
06/13/13 06.00.00 AM		19,567						07/10/13 12.00.00 PM		21,664				08/10/13 12.00.00 PM		23,966			09/10/13 12.00.00 PM		24,062			10/10/13 12.00.00 AM		23,677		10/10/13 12.00.00 AM	0		11/10/13 12.00.00 PM		18,426		11/10/13 12.00.00 PM	43,1		12/10/13 12.00.00 PM		15,091		12/10/13 12.00.00 PM	452,1			01/10/14 12.00.00 PM		14,23	01/10/14 12.00.00 PM
06/13/13 12.00.00 PM		20,424						07/10/13 06.00.00 PM		18,996				08/10/13 06.00.00 PM		23,004			09/10/13 06.00.00 PM		24,158			10/10/13 06.00.00 AM		23,388		10/10/13 06.00.00 AM	0		11/10/13 06.00.00 PM		18,331		11/10/13 06.00.00 PM	0		12/10/13 06.00.00 PM		15,664		12/10/13 06.00.00 PM	0			01/10/14 06.00.00 PM		14,9	01/10/14 06.00.00 PM
06/13/13 06.00.00 PM		20,329						07/11/13 12.00.00 AM		20,805				08/11/13 12.00.00 AM		24,351			09/11/13 12.00.00 AM		23,773			10/10/13 12.00.00 PM		23,773		10/10/13 12.00.00 PM	172,2		11/11/13 12.00.00 AM		17,855		11/11/13 12.00.00 AM	0		12/11/13 12.00.00 AM		15,282		12/11/13 12.00.00 AM	0			01/11/14 12.00.00 AM		14,613	01/11/14 12.00.00 AM
06/14/13 12.00.00 AM		21,473						07/11/13 06.00.00 AM		21,187				08/11/13 06.00.00 AM		24,062			09/11/13 06.00.00 AM		23,677			10/10/13 06.00.00 PM		24,255		10/10/13 06.00.00 PM	21,5		11/11/13 06.00.00 AM		16,141		11/11/13 06.00.00 AM	0		12/11/13 06.00.00 AM		15,091		12/11/13 06.00.00 AM	0			01/11/14 06.00.00 AM		14,325	01/11/14 06.00.00 AM
06/14/13 06.00.00 AM		20,996						07/11/13 12.00.00 PM		22,142				08/11/13 12.00.00 PM		24,641			09/11/13 12.00.00 PM		23,773			10/11/13 12.00.00 AM		23,677		10/11/13 12.00.00 AM	0		11/11/13 12.00.00 PM		15,378		11/11/13 12.00.00 PM	236,8		12/11/13 12.00.00 PM		14,996		12/11/13 12.00.00 PM	462,9			01/11/14 12.00.00 PM		14,325	01/11/14 12.00.00 PM
06/14/13 12.00.00 PM		22,142						07/11/13 06.00.00 PM		21,473				08/11/13 06.00.00 PM		24,255			09/11/13 06.00.00 PM		24,448			10/11/13 06.00.00 AM		23,196		10/11/13 06.00.00 AM	0		11/11/13 06.00.00 PM		14,996		11/11/13 06.00.00 PM	10,8		12/11/13 06.00.00 PM		15,569		12/11/13 06.00.00 PM	0			01/11/14 06.00.00 PM		14,804	01/11/14 06.00.00 PM
06/14/13 06.00.00 PM		19,853						07/12/13 12.00.00 AM		21,855				08/12/13 12.00.00 AM		24,158			09/12/13 12.00.00 AM		23,966			10/11/13 12.00.00 PM		23,1		10/11/13 12.00.00 PM	86,1		11/12/13 12.00.00 AM		14,421		11/12/13 12.00.00 AM	0		12/12/13 12.00.00 AM		15,282		12/12/13 12.00.00 AM	0			01/12/14 12.00.00 AM		14,613	01/12/14 12.00.00 AM
06/15/13 12.00.00 AM		21,855						07/12/13 06.00.00 AM		21,855				08/12/13 06.00.00 AM		24,158			09/12/13 06.00.00 AM		23,388			10/11/13 06.00.00 PM		23,388		10/11/13 06.00.00 PM	0		11/12/13 06.00.00 AM		14,23		11/12/13 06.00.00 AM	0		12/12/13 06.00.00 AM		14,9		12/12/13 06.00.00 AM	0			01/12/14 06.00.00 AM		14,421	01/12/14 06.00.00 AM
06/15/13 06.00.00 AM		21,378						07/12/13 12.00.00 PM		22,429				08/12/13 12.00.00 PM		24,835			09/12/13 12.00.00 PM		23,677			10/12/13 12.00.00 AM		22,908		10/12/13 12.00.00 AM	0		11/12/13 12.00.00 PM		14,709		11/12/13 12.00.00 PM	236,8		12/12/13 12.00.00 PM		14,996		12/12/13 12.00.00 PM	452,1			01/12/14 12.00.00 PM		14,517	01/12/14 12.00.00 PM
06/15/13 12.00.00 PM		22,046						07/12/13 06.00.00 PM		19,758				08/12/13 06.00.00 PM		22,908			09/12/13 06.00.00 PM		23,773			10/12/13 06.00.00 AM		22,429		10/12/13 06.00.00 AM	0		11/12/13 06.00.00 PM		15,091		11/12/13 06.00.00 PM	0		12/12/13 06.00.00 PM		15,569		12/12/13 06.00.00 PM	0			01/12/14 06.00.00 PM		14,709	01/12/14 06.00.00 PM
06/15/13 06.00.00 PM		20,138						07/13/13 12.00.00 AM		21,664				08/13/13 12.00.00 AM		24,835			09/13/13 12.00.00 AM		23,196			10/12/13 12.00.00 PM		22,333		10/12/13 12.00.00 PM	118,4		11/13/13 12.00.00 AM		15,187		11/13/13 12.00.00 AM	0		12/13/13 12.00.00 AM		15,187		12/13/13 12.00.00 AM	0			01/13/14 12.00.00 AM		14,517	01/13/14 12.00.00 AM
06/16/13 12.00.00 AM		22,046						07/13/13 06.00.00 AM		21,951				08/13/13 06.00.00 AM		24,351			09/13/13 06.00.00 AM		23,004			10/12/13 06.00.00 PM		22,238		10/12/13 06.00.00 PM	0		11/13/13 06.00.00 AM		15,569		11/13/13 06.00.00 AM	0		12/13/13 06.00.00 AM		14,996		12/13/13 06.00.00 AM	0			01/13/14 06.00.00 AM		14,23	01/13/14 06.00.00 AM
06/16/13 06.00.00 AM		21,664						07/13/13 12.00.00 PM		22,238				08/13/13 12.00.00 PM		24,738			09/13/13 12.00.00 PM		22,621			10/13/13 12.00.00 AM		22,046		10/13/13 12.00.00 AM	0		11/13/13 12.00.00 PM		15,76		11/13/13 12.00.00 PM	226		12/13/13 12.00.00 PM		15,187		12/13/13 12.00.00 PM	570,5			01/13/14 12.00.00 PM		14,23	01/13/14 12.00.00 PM
06/16/13 12.00.00 PM		22,525						07/13/13 06.00.00 PM		19,948				08/13/13 06.00.00 PM		23,196			09/13/13 06.00.00 PM		22,238			10/13/13 06.00.00 AM		21,855		10/13/13 06.00.00 AM	0		11/13/13 06.00.00 PM		16,427		11/13/13 06.00.00 PM	0		12/13/13 06.00.00 PM		15,664		12/13/13 06.00.00 PM	0			01/13/14 06.00.00 PM		14,613	01/13/14 06.00.00 PM
06/16/13 06.00.00 PM		23,1						07/14/13 12.00.00 AM		22,717				08/14/13 12.00.00 AM		23,773			09/14/13 12.00.00 AM		22,142			10/13/13 12.00.00 PM		21,855		10/13/13 12.00.00 PM	118,4		11/14/13 12.00.00 AM		16,141		11/14/13 12.00.00 AM	0		12/14/13 12.00.00 AM		15,282		12/14/13 12.00.00 AM	0			01/14/14 12.00.00 AM		14,517	01/14/14 12.00.00 AM
06/17/13 12.00.00 AM		22,238						07/14/13 06.00.00 AM		22,333				08/14/13 06.00.00 AM		23,581			09/14/13 06.00.00 AM		22,046			10/13/13 06.00.00 PM		21,855		10/13/13 06.00.00 PM	0		11/14/13 06.00.00 AM		15,951		11/14/13 06.00.00 AM	0		12/14/13 06.00.00 AM		14,996		12/14/13 06.00.00 AM	0			01/14/14 06.00.00 AM		14,613	01/14/14 06.00.00 AM
06/17/13 06.00.00 AM		22,238						07/14/13 12.00.00 PM		22,717				08/14/13 12.00.00 PM		24,255			09/14/13 12.00.00 PM		22,525			10/14/13 12.00.00 AM		21,855		10/14/13 12.00.00 AM	0		11/14/13 12.00.00 PM		16,141		11/14/13 12.00.00 PM	193,8		12/14/13 12.00.00 PM		15,282		12/14/13 12.00.00 PM	301,4			01/14/14 12.00.00 PM		14,613	01/14/14 12.00.00 PM
06/17/13 12.00.00 PM		23,773						07/14/13 06.00.00 PM		19,853				08/14/13 06.00.00 PM		23,388			09/14/13 06.00.00 PM		22,429			10/14/13 06.00.00 AM		21,664		10/14/13 06.00.00 AM	0		11/14/13 06.00.00 PM		16,237		11/14/13 06.00.00 PM	0		12/14/13 06.00.00 PM		15,473		12/14/13 06.00.00 PM	0			01/14/14 06.00.00 PM		14,613	01/14/14 06.00.00 PM
06/17/13 06.00.00 PM		24,448						07/15/13 12.00.00 AM		22,429				08/15/13 12.00.00 AM		23,196			09/15/13 12.00.00 AM		22,046			10/14/13 12.00.00 PM		22,333		10/14/13 12.00.00 PM	96,9		11/15/13 12.00.00 AM		15,76		11/15/13 12.00.00 AM	0		12/15/13 12.00.00 AM		15,187		12/15/13 12.00.00 AM	0			01/15/14 12.00.00 AM		14,23	01/15/14 12.00.00 AM
06/18/13 12.00.00 AM		24,351						07/15/13 06.00.00 AM		22,142				08/15/13 06.00.00 AM		23,388			09/15/13 06.00.00 AM		21,855			10/14/13 06.00.00 PM		23,004		10/14/13 06.00.00 PM	21,5		11/15/13 06.00.00 AM		14,804		11/15/13 06.00.00 AM	0		12/15/13 06.00.00 AM		15,187		12/15/13 06.00.00 AM	0			01/15/14 06.00.00 AM		14,23	01/15/14 06.00.00 AM
06/18/13 06.00.00 AM		23,196						07/15/13 12.00.00 PM		22,333				08/15/13 12.00.00 PM		24,158			09/15/13 12.00.00 PM		22,238			10/15/13 12.00.00 AM		22,621		10/15/13 12.00.00 AM	0		11/15/13 12.00.00 PM		14,804		11/15/13 12.00.00 PM	215,3		12/15/13 12.00.00 PM		15,282		12/15/13 12.00.00 PM	204,5			01/15/14 12.00.00 PM		13,75	01/15/14 12.00.00 PM
06/18/13 12.00.00 PM		24,448						07/15/13 06.00.00 PM		19,758				08/15/13 06.00.00 PM		23,196			09/15/13 06.00.00 PM		22,333			10/15/13 06.00.00 AM		22,333		10/15/13 06.00.00 AM	0		11/15/13 06.00.00 PM		15,187		11/15/13 06.00.00 PM	0		12/15/13 06.00.00 PM		15,569		12/15/13 06.00.00 PM	0			01/15/14 06.00.00 PM		14,613	01/15/14 06.00.00 PM
06/18/13 06.00.00 PM		23,966						07/16/13 12.00.00 AM		22,046				08/16/13 12.00.00 AM		24,448			09/16/13 12.00.00 AM		22,046			10/15/13 12.00.00 PM		23,004		10/15/13 12.00.00 PM	53,8		11/16/13 12.00.00 AM		14,9		11/16/13 12.00.00 AM	0		12/16/13 12.00.00 AM		15,282		12/16/13 12.00.00 AM	0			01/16/14 12.00.00 AM		14,325	01/16/14 12.00.00 AM
06/19/13 12.00.00 AM		22,238						07/16/13 06.00.00 AM		21,855				08/16/13 06.00.00 AM		23,677			09/16/13 06.00.00 AM		21,855			10/15/13 06.00.00 PM		23,677		10/15/13 06.00.00 PM	10,8		11/16/13 06.00.00 AM		14,517		11/16/13 06.00.00 AM	0		12/16/13 06.00.00 AM		14,804		12/16/13 06.00.00 AM	0			01/16/14 06.00.00 AM		14,038	01/16/14 06.00.00 AM
06/19/13 06.00.00 AM		21,951						07/16/13 12.00.00 PM		22,238				08/16/13 12.00.00 PM		24,738			09/16/13 12.00.00 PM		22,238			10/16/13 12.00.00 AM		23,196		10/16/13 12.00.00 AM	0		11/16/13 12.00.00 PM		14,613		11/16/13 12.00.00 PM	53,8		12/16/13 12.00.00 PM		15,187		12/16/13 12.00.00 PM	344,4			01/16/14 12.00.00 PM		14,23	01/16/14 12.00.00 PM
06/19/13 12.00.00 PM		23,388						07/16/13 06.00.00 PM		20,043				08/16/13 06.00.00 PM		23,581			09/16/13 06.00.00 PM		22,621			10/16/13 06.00.00 AM		22,908		10/16/13 06.00.00 AM	0		11/16/13 06.00.00 PM		15,473		11/16/13 06.00.00 PM	0		12/16/13 06.00.00 PM		15,569		12/16/13 06.00.00 PM	0			01/16/14 06.00.00 PM		14,613	01/16/14 06.00.00 PM
06/19/13 06.00.00 PM		22,525						07/17/13 12.00.00 AM		23,388				08/17/13 12.00.00 AM		23,004			09/17/13 12.00.00 AM		22,142			10/16/13 12.00.00 PM		23,388		10/16/13 12.00.00 PM	193,8		11/17/13 12.00.00 AM		15,378		11/17/13 12.00.00 AM	0		12/17/13 12.00.00 AM		15,187		12/17/13 12.00.00 AM	0			01/17/14 12.00.00 AM		14,23	01/17/14 12.00.00 AM
06/20/13 12.00.00 AM		22,717						07/17/13 06.00.00 AM		22,812				08/17/13 06.00.00 AM		23,773			09/17/13 06.00.00 AM		21,855			10/16/13 06.00.00 PM		23,677		10/16/13 06.00.00 PM	21,5		11/17/13 06.00.00 AM		15,473		11/17/13 06.00.00 AM	0		12/17/13 06.00.00 AM		14,9		12/17/13 06.00.00 AM	0			01/17/14 06.00.00 AM		14,038	01/17/14 06.00.00 AM
06/20/13 06.00.00 AM		22,812						07/17/13 12.00.00 PM		23,581				08/17/13 12.00.00 PM		24,641			09/17/13 12.00.00 PM		21,855			10/17/13 12.00.00 AM		23,1		10/17/13 12.00.00 AM	0		11/17/13 12.00.00 PM		15,282		11/17/13 12.00.00 PM	86,1		12/17/13 12.00.00 PM		14,996		12/17/13 12.00.00 PM	667,4			01/17/14 12.00.00 PM		14,134	01/17/14 12.00.00 PM
06/20/13 12.00.00 PM		23,388						07/17/13 06.00.00 PM		20,234				08/17/13 06.00.00 PM		23,292			09/17/13 06.00.00 PM		19,853			10/17/13 06.00.00 AM		22,812		10/17/13 06.00.00 AM	0		11/17/13 06.00.00 PM		16,141		11/17/13 06.00.00 PM	0		12/17/13 06.00.00 PM		15,569		12/17/13 06.00.00 PM	0			01/17/14 06.00.00 PM		14,613	01/17/14 06.00.00 PM
06/20/13 06.00.00 PM		22,333						07/18/13 12.00.00 AM		22,621				08/18/13 12.00.00 AM		24,351			09/18/13 12.00.00 AM		19,377			10/17/13 12.00.00 PM		23,004		10/17/13 12.00.00 PM	107,6		11/18/13 12.00.00 AM		16,046		11/18/13 12.00.00 AM	0		12/18/13 12.00.00 AM		14,996		12/18/13 12.00.00 AM	0			01/18/14 12.00.00 AM		14,421	01/18/14 12.00.00 AM
06/21/13 12.00.00 AM		22,621						07/18/13 06.00.00 AM		22,525				08/18/13 06.00.00 AM		24,255			09/18/13 06.00.00 AM		18,806			10/17/13 06.00.00 PM		23,677		10/17/13 06.00.00 PM	0		11/18/13 06.00.00 AM		15,951		11/18/13 06.00.00 AM	0		12/18/13 06.00.00 AM		14,613		12/18/13 06.00.00 AM	0			01/18/14 06.00.00 AM		14,325	01/18/14 06.00.00 AM
06/21/13 06.00.00 AM		23,004						07/18/13 12.00.00 PM		23,388				08/18/13 12.00.00 PM		25,222			09/18/13 12.00.00 PM		18,521			10/18/13 12.00.00 AM		23,292		10/18/13 12.00.00 AM	0		11/18/13 12.00.00 PM		16,141		11/18/13 12.00.00 PM	193,8		12/18/13 12.00.00 PM		14,996		12/18/13 12.00.00 PM	258,3			01/18/14 12.00.00 PM		14,23	01/18/14 12.00.00 PM
06/21/13 12.00.00 PM		23,677						07/18/13 06.00.00 PM		20,519				08/18/13 06.00.00 PM		23,1			09/18/13 06.00.00 PM		17,95			10/18/13 06.00.00 AM		22,812		10/18/13 06.00.00 AM	0		11/18/13 06.00.00 PM		15,855		11/18/13 06.00.00 PM	0		12/18/13 06.00.00 PM		15,473		12/18/13 06.00.00 PM	0			01/18/14 06.00.00 PM		14,517	01/18/14 06.00.00 PM
06/21/13 06.00.00 PM		22,429						07/19/13 12.00.00 AM		22,908				08/19/13 12.00.00 AM		24,448			09/19/13 12.00.00 AM		17,284			10/18/13 12.00.00 PM		23,292		10/18/13 12.00.00 PM	96,9		11/19/13 12.00.00 AM		15,664		11/19/13 12.00.00 AM	0		12/19/13 12.00.00 AM		14,996		12/19/13 12.00.00 AM	0			01/19/14 12.00.00 AM		14,23	01/19/14 12.00.00 AM
06/22/13 12.00.00 AM		22,908						07/19/13 06.00.00 AM		22,908				08/19/13 06.00.00 AM		23,966			09/19/13 06.00.00 AM		17,284			10/18/13 06.00.00 PM		23,388		10/18/13 06.00.00 PM	0		11/19/13 06.00.00 AM		15,282		11/19/13 06.00.00 AM	0		12/19/13 06.00.00 AM		14,709		12/19/13 06.00.00 AM	0			01/19/14 06.00.00 AM		14,038	01/19/14 06.00.00 AM
06/22/13 06.00.00 AM		22,429						07/19/13 12.00.00 PM		23,773				08/19/13 12.00.00 PM		24,351			09/19/13 12.00.00 PM		17,76			10/19/13 12.00.00 AM		23,004		10/19/13 12.00.00 AM	0		11/19/13 12.00.00 PM		15,378		11/19/13 12.00.00 PM	0		12/19/13 12.00.00 PM		14,9		12/19/13 12.00.00 PM	430,6			01/19/14 12.00.00 PM		14,23	01/19/14 12.00.00 PM
06/22/13 12.00.00 PM		22,717						07/19/13 06.00.00 PM		20,996				08/19/13 06.00.00 PM		23,773			09/19/13 06.00.00 PM		17,57			10/19/13 06.00.00 AM		22,621		10/19/13 06.00.00 AM	0		11/19/13 06.00.00 PM		15,187		11/19/13 06.00.00 PM	0		12/19/13 06.00.00 PM		15,282		12/19/13 06.00.00 PM	0			01/19/14 06.00.00 PM		14,421	01/19/14 06.00.00 PM
06/22/13 06.00.00 PM		22,142						07/20/13 12.00.00 AM		22,717				08/20/13 12.00.00 AM		23,773			09/20/13 12.00.00 AM		17,094			10/19/13 12.00.00 PM		22,621		10/19/13 12.00.00 PM	75,3		11/20/13 12.00.00 AM		15,378		11/20/13 12.00.00 AM	0		12/20/13 12.00.00 AM		15,091		12/20/13 12.00.00 AM	0			01/20/14 12.00.00 AM		14,134	01/20/14 12.00.00 AM
06/23/13 12.00.00 AM		21,664						07/20/13 06.00.00 AM		22,333				08/20/13 06.00.00 AM		23,484			09/20/13 06.00.00 AM		18,236			10/19/13 06.00.00 PM		22,621		10/19/13 06.00.00 PM	0		11/20/13 06.00.00 AM		14,996		11/20/13 06.00.00 AM	0		12/20/13 06.00.00 AM		14,9		12/20/13 06.00.00 AM	0			01/20/14 06.00.00 AM		13,942	01/20/14 06.00.00 AM
06/23/13 06.00.00 AM		21,569						07/20/13 12.00.00 PM		23,1				08/20/13 12.00.00 PM		21,378			09/20/13 12.00.00 PM		19,187			10/20/13 12.00.00 AM		22,621		10/20/13 12.00.00 AM	0		11/20/13 12.00.00 PM		14,996		11/20/13 12.00.00 PM	86,1		12/20/13 12.00.00 PM		15,282		12/20/13 12.00.00 PM	322,9			01/20/14 12.00.00 PM		13,75	01/20/14 12.00.00 PM
06/23/13 12.00.00 PM		22,142						07/20/13 06.00.00 PM		23,196				08/20/13 06.00.00 PM		22,525			09/20/13 06.00.00 PM		18,806			10/20/13 06.00.00 AM		22,429		10/20/13 06.00.00 AM	0		11/20/13 06.00.00 PM		15,473		11/20/13 06.00.00 PM	0		12/20/13 06.00.00 PM		15,76		12/20/13 06.00.00 PM	0			01/20/14 06.00.00 PM		13,75	01/20/14 06.00.00 PM
06/23/13 06.00.00 PM		21,76						07/21/13 12.00.00 AM		23,004				08/21/13 12.00.00 AM		21,855			09/21/13 12.00.00 AM		19,662			10/20/13 12.00.00 PM		22,429		10/20/13 12.00.00 PM	64,6		11/21/13 12.00.00 AM		15,473		11/21/13 12.00.00 AM	0		12/21/13 12.00.00 AM		15,473		12/21/13 12.00.00 AM	0			01/21/14 12.00.00 AM		13,846	01/21/14 12.00.00 AM
06/24/13 12.00.00 AM		20,901						07/21/13 06.00.00 AM		22,333				08/21/13 06.00.00 AM		21,76			09/21/13 06.00.00 AM		19,282			10/20/13 06.00.00 PM		22,621		10/20/13 06.00.00 PM	0		11/21/13 06.00.00 AM		15,282		11/21/13 06.00.00 AM	0		12/21/13 06.00.00 AM		15,091		12/21/13 06.00.00 AM	0			01/21/14 06.00.00 AM		13,75	01/21/14 06.00.00 AM
06/24/13 06.00.00 AM		20,329						07/21/13 12.00.00 PM		23,004				08/21/13 12.00.00 PM		23,1			09/21/13 12.00.00 PM		20,234			10/21/13 12.00.00 AM		22,621		10/21/13 12.00.00 AM	0		11/21/13 12.00.00 PM		15,091		11/21/13 12.00.00 PM	645,8		12/21/13 12.00.00 PM		15,282		12/21/13 12.00.00 PM	366			01/21/14 12.00.00 PM		13,75	01/21/14 12.00.00 PM
06/24/13 12.00.00 PM		19,187						07/21/13 06.00.00 PM		22,812				08/21/13 06.00.00 PM		24,158			09/21/13 06.00.00 PM		19,758			10/21/13 06.00.00 AM		22,621		10/21/13 06.00.00 AM	0		11/21/13 06.00.00 PM		15,378		11/21/13 06.00.00 PM	0		12/21/13 06.00.00 PM		15,664		12/21/13 06.00.00 PM	0
06/24/13 06.00.00 PM		18,521						07/22/13 12.00.00 AM		22,621				08/22/13 12.00.00 AM		23,1			09/22/13 12.00.00 AM		19,282			10/21/13 12.00.00 PM		23,581		10/21/13 12.00.00 PM	0		11/22/13 12.00.00 AM		15,091		11/22/13 12.00.00 AM	0		12/22/13 12.00.00 AM		15,378		12/22/13 12.00.00 AM	0
06/25/13 12.00.00 AM		17,57						07/22/13 06.00.00 AM		22,525				08/22/13 06.00.00 AM		22,621			09/22/13 06.00.00 AM		19,662			10/21/13 06.00.00 PM		24,158		10/21/13 06.00.00 PM	0		11/22/13 06.00.00 AM		14,23		11/22/13 06.00.00 AM	0		12/22/13 06.00.00 AM		14,996		12/22/13 06.00.00 AM	0
06/25/13 06.00.00 AM		17,379						07/22/13 12.00.00 PM		23,196				08/22/13 12.00.00 PM		23,1			09/22/13 12.00.00 PM		20,234			10/22/13 12.00.00 AM		23,869		10/22/13 12.00.00 AM	0		11/22/13 12.00.00 PM		14,421		11/22/13 12.00.00 PM	86,1		12/22/13 12.00.00 PM		14,804		12/22/13 12.00.00 PM	419,8
06/25/13 12.00.00 PM		17,855						07/22/13 06.00.00 PM		20,615				08/22/13 06.00.00 PM		21,951			09/22/13 06.00.00 PM		22,238			10/22/13 06.00.00 AM		23,484		10/22/13 06.00.00 AM	0		11/22/13 06.00.00 PM		14,9		11/22/13 06.00.00 PM	0		12/22/13 06.00.00 PM		15,473		12/22/13 06.00.00 PM	0
06/25/13 06.00.00 PM		17,665						07/23/13 12.00.00 AM		22,333				08/23/13 12.00.00 AM		21,664			09/23/13 12.00.00 AM		21,187			10/22/13 12.00.00 PM		23,869		10/22/13 12.00.00 PM	0		11/23/13 12.00.00 AM		14,804		11/23/13 12.00.00 AM	0		12/23/13 12.00.00 AM		15,282		12/23/13 12.00.00 AM	0
06/26/13 12.00.00 AM		17,094						07/23/13 06.00.00 AM		21,951				08/23/13 06.00.00 AM		21,569			09/23/13 06.00.00 AM		20,615			10/22/13 06.00.00 PM		25,222		10/22/13 06.00.00 PM	0		11/23/13 06.00.00 AM		14,421		11/23/13 06.00.00 AM	0		12/23/13 06.00.00 AM		15,091		12/23/13 06.00.00 AM	0
06/26/13 06.00.00 AM		17,95						07/23/13 12.00.00 PM		22,908				08/23/13 12.00.00 PM		22,333			09/23/13 12.00.00 PM		21,091			10/23/13 12.00.00 AM		24,351		10/23/13 12.00.00 AM	0		11/23/13 12.00.00 PM		14,9		11/23/13 12.00.00 PM	366		12/23/13 12.00.00 PM		14,996		12/23/13 12.00.00 PM	269,1
06/26/13 12.00.00 PM		18,236						07/23/13 06.00.00 PM		21,091				08/23/13 06.00.00 PM		22,142			09/23/13 06.00.00 PM		20,615			10/23/13 06.00.00 AM		23,869		10/23/13 06.00.00 AM	0		11/23/13 06.00.00 PM		15,091		11/23/13 06.00.00 PM	0		12/23/13 06.00.00 PM		15,569		12/23/13 06.00.00 PM	0
06/26/13 06.00.00 PM		18,236						07/24/13 12.00.00 AM		22,238				08/24/13 12.00.00 AM		22,046			09/24/13 12.00.00 AM		20,234			10/23/13 12.00.00 PM		24,255		10/23/13 12.00.00 PM	0		11/24/13 12.00.00 AM		14,804		11/24/13 12.00.00 AM	0		12/24/13 12.00.00 AM		15,473		12/24/13 12.00.00 AM	0
06/27/13 12.00.00 AM		19,282						07/24/13 06.00.00 AM		22,429				08/24/13 06.00.00 AM		22,046			09/24/13 06.00.00 AM		20,043			10/23/13 06.00.00 PM		25,125		10/23/13 06.00.00 PM	0		11/24/13 06.00.00 AM		14,996		11/24/13 06.00.00 AM	0		12/24/13 06.00.00 AM		15,282		12/24/13 06.00.00 AM	0
06/27/13 06.00.00 AM		19,282						07/24/13 12.00.00 PM		22,908				08/24/13 12.00.00 PM		22,621			09/24/13 12.00.00 PM		20,901			10/24/13 12.00.00 AM		24,931		10/24/13 12.00.00 AM	0		11/24/13 12.00.00 PM		15,282		11/24/13 12.00.00 PM	419,8		12/24/13 12.00.00 PM		15,378		12/24/13 12.00.00 PM	322,9
06/27/13 12.00.00 PM		20,138						07/24/13 06.00.00 PM		21,76				08/24/13 06.00.00 PM		22,238			09/24/13 06.00.00 PM		20,996			10/24/13 06.00.00 AM		24,641		10/24/13 06.00.00 AM	0		11/24/13 06.00.00 PM		15,378		11/24/13 06.00.00 PM	0		12/24/13 06.00.00 PM		15,664		12/24/13 06.00.00 PM	0
06/27/13 06.00.00 PM		18,426						07/25/13 12.00.00 AM		23,388				08/25/13 12.00.00 AM		23,1			09/25/13 12.00.00 AM		20,615			10/24/13 12.00.00 PM		24,931		10/24/13 12.00.00 PM	0		11/25/13 12.00.00 AM		14,996		11/25/13 12.00.00 AM	0		12/25/13 12.00.00 AM		15,187		12/25/13 12.00.00 AM	0
06/28/13 12.00.00 AM		18,14						07/25/13 06.00.00 AM		23,004				08/25/13 06.00.00 AM		22,717			09/25/13 06.00.00 AM		20,424			10/24/13 06.00.00 PM		25,513		10/24/13 06.00.00 PM	0		11/25/13 06.00.00 AM		14,709		11/25/13 06.00.00 AM	0		12/25/13 06.00.00 AM		14,804		12/25/13 06.00.00 AM	0
06/28/13 06.00.00 AM		18,331						07/25/13 12.00.00 PM		23,484				08/25/13 12.00.00 PM		22,908			09/25/13 12.00.00 PM		21,091			10/25/13 12.00.00 AM		25,125		10/25/13 12.00.00 AM	0		11/25/13 12.00.00 PM		15,378		11/25/13 12.00.00 PM	387,5		12/25/13 12.00.00 PM		14,996		12/25/13 12.00.00 PM	107,6
06/28/13 12.00.00 PM		18,901						07/25/13 06.00.00 PM		23,196				08/25/13 06.00.00 PM		22,717			09/25/13 06.00.00 PM		21,187			10/25/13 06.00.00 AM		24,351		10/25/13 06.00.00 AM	0		11/25/13 06.00.00 PM		15,76		11/25/13 06.00.00 PM	0		12/25/13 06.00.00 PM		15,091		12/25/13 06.00.00 PM	0
06/28/13 06.00.00 PM		19,187						07/26/13 12.00.00 AM		23,1				08/26/13 12.00.00 AM		22,429			09/26/13 12.00.00 AM		21,473			10/25/13 12.00.00 PM		24,351		10/25/13 12.00.00 PM	0		11/26/13 12.00.00 AM		15,187		11/26/13 12.00.00 AM	0		12/26/13 12.00.00 AM		14,709		12/26/13 12.00.00 AM	0
06/29/13 12.00.00 AM		18,236						07/26/13 06.00.00 AM		23,292				08/26/13 06.00.00 AM		22,238			09/26/13 06.00.00 AM		21,187			10/25/13 06.00.00 PM		25,125		10/25/13 06.00.00 PM	0		11/26/13 06.00.00 AM		14,804		11/26/13 06.00.00 AM	0		12/26/13 06.00.00 AM		14,9		12/26/13 06.00.00 AM	0
06/29/13 06.00.00 AM		17,95						07/26/13 12.00.00 PM		24,255				08/26/13 12.00.00 PM		22,812			09/26/13 12.00.00 PM		21,664			10/26/13 12.00.00 AM		24,835		10/26/13 12.00.00 AM	0		11/26/13 12.00.00 PM		14,804		11/26/13 12.00.00 PM	376,7		12/26/13 12.00.00 PM		14,9		12/26/13 12.00.00 PM	172,2
06/29/13 12.00.00 PM		18,806						07/26/13 06.00.00 PM		23,677				08/26/13 06.00.00 PM		23,1			09/26/13 06.00.00 PM		22,429			10/26/13 06.00.00 AM		24,448		10/26/13 06.00.00 AM	0		11/26/13 06.00.00 PM		14,9		11/26/13 06.00.00 PM	0		12/26/13 06.00.00 PM		14,709		12/26/13 06.00.00 PM	0
06/29/13 06.00.00 PM		19,282						07/27/13 12.00.00 AM		23,966				08/27/13 12.00.00 AM		22,621			09/27/13 12.00.00 AM		22,525			10/26/13 12.00.00 PM		24,351		10/26/13 12.00.00 PM	0		11/27/13 12.00.00 AM		14,517		11/27/13 12.00.00 AM	0		12/27/13 12.00.00 AM		14,23		12/27/13 12.00.00 AM	0
06/30/13 12.00.00 AM		18,901						07/27/13 06.00.00 AM		24,448				08/27/13 06.00.00 AM		22,525			09/27/13 06.00.00 AM		22,621			10/26/13 06.00.00 PM		24,351		10/26/13 06.00.00 PM	0		11/27/13 06.00.00 AM		14,517		11/27/13 06.00.00 AM	0		12/27/13 06.00.00 AM		13,654		12/27/13 06.00.00 AM	0
06/30/13 06.00.00 AM		18,426						07/27/13 12.00.00 PM		25,416				08/27/13 12.00.00 PM		22,908			09/27/13 12.00.00 PM		22,717			10/27/13 12.00.00 AM		24,255		10/27/13 12.00.00 AM	0		11/27/13 12.00.00 PM		14,421		11/27/13 12.00.00 PM	258,3		12/27/13 12.00.00 PM		13,654		12/27/13 12.00.00 PM	258,3
06/30/13 12.00.00 PM		19,567						07/27/13 06.00.00 PM		24,738				08/27/13 06.00.00 PM		23,292			09/27/13 06.00.00 PM		22,812			10/27/13 06.00.00 AM		24,062		10/27/13 06.00.00 AM	0		11/27/13 06.00.00 PM		14,613		11/27/13 06.00.00 PM	0		12/27/13 06.00.00 PM		14,23		12/27/13 06.00.00 PM	21,5
06/30/13 06.00.00 PM		20,901						07/28/13 12.00.00 AM		24,641				08/28/13 12.00.00 AM		22,621			09/28/13 12.00.00 AM		22,908			10/27/13 12.00.00 PM		24,062		10/27/13 12.00.00 PM	0		11/28/13 12.00.00 AM		13,654		11/28/13 12.00.00 AM	0		12/28/13 12.00.00 AM		14,23		12/28/13 12.00.00 AM	0
								07/28/13 06.00.00 AM		25,222				08/28/13 06.00.00 AM		22,429			09/28/13 06.00.00 AM		23,004			10/27/13 06.00.00 PM		24,062		10/27/13 06.00.00 PM	0		11/28/13 06.00.00 AM		14,613		11/28/13 06.00.00 AM	0		12/28/13 06.00.00 AM		14,325		12/28/13 06.00.00 AM	0
								07/28/13 12.00.00 PM		26,097				08/28/13 12.00.00 PM		22,621			09/28/13 12.00.00 PM		23,004			10/28/13 12.00.00 AM		23,966		10/28/13 12.00.00 AM	0		11/28/13 12.00.00 PM		14,9		11/28/13 12.00.00 PM	301,4		12/28/13 12.00.00 PM		14,804		12/28/13 12.00.00 PM	16533,4
								07/28/13 06.00.00 PM		25,805				08/28/13 06.00.00 PM		22,142			09/28/13 06.00.00 PM		23,196			10/28/13 06.00.00 AM		23,869		10/28/13 06.00.00 AM	0		11/28/13 06.00.00 PM		15,378		11/28/13 06.00.00 PM	0		12/28/13 06.00.00 PM		15,091		12/28/13 06.00.00 PM	43,1
								07/29/13 12.00.00 AM		26,097				08/29/13 12.00.00 AM		22,333			09/29/13 12.00.00 AM		23,292			10/28/13 12.00.00 PM		24,062		10/28/13 12.00.00 PM	0		11/29/13 12.00.00 AM		15,378		11/29/13 12.00.00 AM	0		12/29/13 12.00.00 AM		14,996		12/29/13 12.00.00 AM	0
								07/29/13 06.00.00 AM		25,319				08/29/13 06.00.00 AM		22,142			09/29/13 06.00.00 AM		23,292			10/28/13 06.00.00 PM		24,448		10/28/13 06.00.00 PM	0		11/29/13 06.00.00 AM		14,613		11/29/13 06.00.00 AM	0		12/29/13 06.00.00 AM		14,996		12/29/13 06.00.00 AM	0
								07/29/13 12.00.00 PM		25,708				08/29/13 12.00.00 PM		22,812			09/29/13 12.00.00 PM		23,388			10/29/13 12.00.00 AM		24,351		10/29/13 12.00.00 AM	0		11/29/13 12.00.00 PM		15,378		11/29/13 12.00.00 PM	419,8		12/29/13 12.00.00 PM		14,996		12/29/13 12.00.00 PM	1216,3
								07/29/13 06.00.00 PM		26				08/29/13 06.00.00 PM		22,621			09/29/13 06.00.00 PM		23,484			10/29/13 06.00.00 AM		23,869		10/29/13 06.00.00 AM	0		11/29/13 06.00.00 PM		15,664		11/29/13 06.00.00 PM	0		12/29/13 06.00.00 PM		15,187		12/29/13 06.00.00 PM	10,8
								07/30/13 12.00.00 AM		25,222				08/30/13 12.00.00 AM		22,142			09/30/13 12.00.00 AM		23,581			10/29/13 12.00.00 PM		23,677		10/29/13 12.00.00 PM	0		11/30/13 12.00.00 AM		15,282		11/30/13 12.00.00 AM	0		12/30/13 12.00.00 AM		14,709		12/30/13 12.00.00 AM	0
								07/30/13 06.00.00 AM		24,931				08/30/13 06.00.00 AM		22,238			09/30/13 06.00.00 AM		23,484			10/29/13 06.00.00 PM		24,062		10/29/13 06.00.00 PM	0		11/30/13 06.00.00 AM		15,187		11/30/13 06.00.00 AM	0		12/30/13 06.00.00 AM		14,613		12/30/13 06.00.00 AM	0
								07/30/13 12.00.00 PM		24,835				08/30/13 12.00.00 PM		22,812			09/30/13 12.00.00 PM		23,581			10/30/13 12.00.00 AM		23,773		10/30/13 12.00.00 AM	0		11/30/13 12.00.00 PM		15,187		11/30/13 12.00.00 PM	322,9		12/30/13 12.00.00 PM		14,804		12/30/13 12.00.00 PM	1463,9
								07/30/13 06.00.00 PM		23,966				08/30/13 06.00.00 PM		23,773			09/30/13 06.00.00 PM		23,581			10/30/13 06.00.00 AM		23,292		10/30/13 06.00.00 AM	0		11/30/13 06.00.00 PM		15,282		11/30/13 06.00.00 PM	0		12/30/13 06.00.00 PM		14,9		12/30/13 06.00.00 PM	75,3
								07/31/13 12.00.00 AM		24,158				08/31/13 12.00.00 AM		23,388								10/30/13 12.00.00 PM		24,641		10/30/13 12.00.00 PM	53,8									12/31/13 12.00.00 AM		14,421		12/31/13 12.00.00 AM	0
								07/31/13 06.00.00 AM		23,966				08/31/13 06.00.00 AM		22,908								10/30/13 06.00.00 PM		22,333		10/30/13 06.00.00 PM	0									12/31/13 06.00.00 AM		14,134		12/31/13 06.00.00 AM	0
								07/31/13 12.00.00 PM		25,708				08/31/13 12.00.00 PM		23,196								10/31/13 12.00.00 AM		22,238		10/31/13 12.00.00 AM	0									12/31/13 12.00.00 PM		14,613		12/31/13 12.00.00 PM	1173,3
								07/31/13 06.00.00 PM		26,195				08/31/13 06.00.00 PM		23,869								10/31/13 06.00.00 AM		21,855		10/31/13 06.00.00 AM	0									12/31/13 06.00.00 PM		14,804		12/31/13 06.00.00 PM	118,4
																								10/31/13 12.00.00 PM		21,664		10/31/13 12.00.00 PM	53,8
																								10/31/13 06.00.00 PM		21,951		10/31/13 06.00.00 PM	0
[truncated: 43 more columns]
