# Supplementary material for: Long-term experimental in situ farming of Crambe crambe (Demospongiae: Poecilosclerida)
Source: PeerJ. 2018 Jun 13;6:e4964. doi: 10.7717/peerj.4964 (PMC6004114; doi:10.7717/peerj.4964)
Supplement: Supplemental Information 1 — (S1) Growth rates and mean area throughout the period of study; (S2) Survival throughout the period of study; (S3) Water temperature and Lux throughout the period of study. [file peerj-06-4964-s001.zip › Table_S1 _Growth Rate-CSV.csv]

	Winter Tiles
Experiment 1	0	1	2	3	4	5	6	7	8		GR										GR%
	MOD1TT							Q-B			Months elapsed	4	3	4	5	3	4	4	4		Months elapsed	4	3	4	5	3	4	4	4
n	Feb_2012	Jun_2012	Sept_2012	Jan_2013	Jun_2013	Sept_2013	Jan_2014	May_2014	Sept_2014		MOD1TT	Jun-Feb 2012	Sept-Jun 2012	Jan-Sept	Jun-Jan	Sept-Jun	Jan-Sept	May-Jan	Sept-May			Jun-Feb 2012	Sept-Jun 2012	Jan-Sept	Jun-Jan	Sept-Jun	Jan-Sept	May-Jan	Sept-May
1	2,53	8,44	65,258	102,325	148,482	180,241	191,27	209,721	240,963			0,175059242	0,290222399	0,090561935	0,062171846	0,058734324	0,014415486	0,021994698	0,03241369			17,50592417	29,02223993	9,056193501	6,217184575	5,873432423	1,441548596	2,199469772	3,241369007
2	13,66	24,9	41,025	61,589	83,37	95,496	82,39	84,606	56,291			0,112851406	0,131017672	0,083472698	0,052251409	0,04232638	-0,039768176	0,006547999	-0,125752785			11,28514056	13,10176722	8,347269805	5,225140938	4,232638016	-3,976817575	0,654799896	-12,57527846
3	9,31	9,66	85,369	153,258	257,29	321,25	402,54	443,03	499,794			0,009057971	0,295614724	0,110742995	0,080867504	0,066365759	0,050485666	0,02284834	0,028393698			0,905797101	29,56147235	11,07429955	8,08675036	6,636575875	5,048566602	2,284833984	2,83936982
4	10,27	11,38	9,658	0	0	0	0	0	0			0,024384886	-0,059432595	0	0	0	0	0	0			2,438488576	-5,943259474	0	0	0	0	0	0
5	12,16	14,1	89,077	165,223	219,941	295,325	287,546	282,91	282,57			0,034397163	0,280569994	0,11521701	0,04975698	0,085085922	-0,006763266	-0,004096709	-0,00030081			3,439716312	28,05699938	11,52170097	4,975698028	8,508592229	-0,67632657	-0,40967092	-0,030081042
6	10,02	11,13	78,597	107,879	159,083	235,215	298,248	321,359	353,175			0,024932615	0,286130514	0,067858434	0,064373943	0,107889945	0,052836063	0,017979114	0,022521413			2,493261456	28,61305139	6,785843399	6,437394316	10,78899447	5,283606261	1,79791137	2,25214129
7	10,05	16,4	81,998	132,735	218,35	265,493	308,201	353,07	368,766			0,09679878	0,266665041	0,095560704	0,078419968	0,059189257	0,034642976	0,031770612	0,010640894			9,679878049	26,66650406	9,556070366	7,841996794	5,918925672	3,46429765	3,177061206	1,064089423
8	7,05	9,32	51,256	65,987	90,584	103,956	122,345	83,788	124,543			0,060890558	0,272722543	0,055810235	0,054307604	0,042877115	0,037576117	-0,115043324	0,081809094			6,089055794	27,27225431	5,581023535	5,430760399	4,287711468	3,757611672	-11,50433236	8,180909405
9	5,4	8,58	23,574	88,447	141,699	185,208	204,523	120,853	229,178			0,092657343	0,212013235	0,183366875	0,075162139	0,078306553	0,023609814	-0,173082174	0,118166883			9,265734266	21,20132349	18,33668751	7,516213946	7,830655263	2,360981406	-17,30821742	11,81668834
10	4,25	4,65	16,255	27,145	39,939	96,946	153,92	236,378	262,759			0,021505376	0,237978058	0,100294714	0,064067703	0,196009462	0,092538332	0,087209893	0,025099997			2,150537634	23,7978058	10,02947136	6,406770325	19,60094623	9,25383316	8,720989263	2,509999657
11	6,41	8,74	20,113	29,78	40,233	75,443	98,821	116,955	101,346			0,066647597	0,188485059	0,081153459	0,051962319	0,155569989	0,059142288	0,038762772	-0,038504233			6,664759725	18,84850594	8,11534587	5,196231949	15,55699888	5,914228757	3,876277201	-3,850423302
12	11,67	13,28	33,998	45,22	73,48	102,722	113,35	121,833	121,145			0,030308735	0,203129596	0,062041132	0,076918889	0,094890416	0,02344067	0,017407024	-0,001419786			3,030873494	20,31295959	6,204113224	7,691888949	9,48904162	2,344067049	1,740702437	-0,141978621
13	6,19	9,2	20,541	26,335	27,977	53,4885	79	83,543	96,325			0,081793478	0,184038427	0,055002848	0,011738214	0,15898433	0,080732595	0,013594795	0,03317415			8,179347826	18,40384272	5,500284792	1,173821353	15,898433	8,073259494	1,359479549	3,317415001
14	4,47	4,5	13,78	17,872	29,965	57,3775	84,79	125,58	102,398			0,001666667	0,224479923	0,057240376	0,080714167	0,15925232	0,080824685	0,081203217	-0,056597785			0,166666667	22,44799226	5,724037601	8,071416653	15,92523202	8,082468451	8,120321707	-5,659778511
	Feb_2012	Jun_2012	Sept_2012	Jan_2013	Jun_2013	Sept_2013	Jan_2014	May_2014	Sept_2014		MOD1TT	Jun-Feb 2012	Sept-Jun 2012	Jan-Sept 2012/13	Jun-Jan 2013	Sept-Jun 2013	Jan-Sept 2013/14	May-Jan 2014	Sept-May 2014		AVG	Jun-Feb 2012	Sept-Jun 2012	Jan-Sept 2012/13	Jun-Jan 2013	Sept-Jun 2013	Jan-Sept 2013/14	May-Jan 2014	Sept-May 2014
AVG Mod1 TT	8,102857143	11,02	45,03564286	73,12821429	109,3137857	147,7257857	173,3531429	184,5447143	202,8037857			0,059496558	0,215259614	0,082737387	0,05733662	0,093248698	0,035979518	0,003364018	0,009260316		Mod1TT	5,949655831	21,52596135	8,273738677	5,733662042	9,324869797	3,597951782	0,336401834	0,926031572
	3,370972077	5,153655909	29,59092735	50,44631467	79,04104061	93,86119299	106,2565146	119,263604	133,3150996
	3,248349974	4,966187097	28,51453108	48,4672514	79,20972593	96,07314013	109,4950469	121,7028549	135,6382171
Experiment 2	Oyster
	0	1	2	3	4	5	6	7	8		GR	0--1	2--1	3--2	4--3	5--4	6--5	7--6	8--7		GR%	0--1	2--1	3--2	4--3	5--4	6--5	7--6	8--7
	Mod1OS								Q-F		Months elapsed	4	3	4	5	3	4	4	4		Months elapsed	4	3	4	5	3	4	4	4
n	Feb_2012	Jun_2012	Sept_2012	Jan_2013	Jun_2013	Sept_2013	Jan_2014	May_2014	Sept_2014		MOD1OS	Jun-Feb	Sept-Jun	Jan-Sept	Jun-Jan	Sept-Jun	Jan-Sept	May-Jan	Sept-May			Jun-Feb	Sept-Jun	Jan-Sept	Jun-Jan	Sept-Jun	Jan-Sept	May-Jan	Sept-May
1	7,03	8,45	11,547	19,644	24,572	26,854	33,09	45,171	59,531			0,042011834	0,089402731	0,103046732	0,040110695	0,02832601	0,047113932	0,066862589	0,060304715			4,201183432	8,940273087	10,30467318	4,01106951	2,832600978	4,71139317	6,686258883	6,030471519
2	14,67	7,2	9,318	26,879	42,803	46,557	57,21	59,21	63,352			-0,259375	0,075767332	0,163333829	0,074406	0,026877448	0,046552176	0,00844452	0,016345182			-25,9375	7,576733205	16,33338294	7,440599958	2,687744772	4,655217619	0,844451951	1,634518247
3	9,13	8,54	12,547	22,777	46,628	49,258	42,8	41,601	35,674			-0,017271663	0,10645307	0,112284322	0,102303337	0,017797447	-0,037721963	-0,007205356	-0,041535852			-1,727166276	10,64530698	11,22843219	10,23033371	1,779744745	-3,772196262	-0,720535564	-4,153585244
4	9,12	12,02	13,874	25,987	43,911	55,214	67,14	44,409	55,022			0,06031614	0,044543751	0,116529419	0,081637858	0,068237524	0,044407209	-0,127963926	0,04822162			6,031613977	4,45437509	11,65294186	8,16378584	6,82375243	4,440720882	-12,79639262	4,822162044
5	5,15	3,244	1,237	1,988	2,599	2,789	3,69	12,568	14,288			-0,14688656	-0,540824576	0,09444165	0,047018084	0,022708259	0,06104336	0,1765993	0,030095185			-14,68865598	-54,08245756	9,44416499	4,701808388	2,270825864	6,104336043	17,65992998	3,009518477
6	3,77	0	0	0	0	0	0	0	0			0	0	0	0	0	0	0	0			0	0	0	0	0	0	0	0
7	7,86	6,11	8,225	14,856	23,966	42,557	59,41	65,881	97,39			-0,071603928	0,085714286	0,111587911	0,076024368	0,145616467	0,070918196	0,024555638	0,080883561			-7,160392799	8,571428571	11,15879106	7,602436785	14,56164673	7,091819559	2,45556382	8,088356094
8	6,7	8,98	10,847	13,788	19,488	12,983	0	0	0			0,063474388	0,057373775	0,053325355	0,058497537	-0,167013274	0	0	0			6,347438753	5,737377462	5,332535538	5,849753695	-16,70132738	0	0	0
9	5,72	5,57	15,112	16,332	24,837	64,87	78,37	108,166	136,384			-0,006732496	0,210472913	0,018674994	0,068486532	0,205708854	0,043064948	0,068866372	0,051725276			-0,673249551	21,04729134	1,867499388	6,848653219	20,57088536	4,306494832	6,886637206	5,172527569
10	10,17	10,36	13,214	20,998	24,59	27,025	36,78	36,066	22,536			0,004584942	0,071994349	0,092675493	0,029215128	0,030033919	0,066306417	-0,00494926	-0,150093184			0,458494208	7,199434943	9,26754929	2,92151281	3,003391921	6,630641653	-0,494925969	-15,00931842
11	3,16	13,07	21,547	35,447	72,07	98,65	107,79	109,714	133,177			0,189556236	0,131139679	0,098033684	0,101631747	0,089812468	0,021198627	0,004384126	0,044044767			18,95562357	13,11396792	9,803368409	10,16317469	8,981246832	2,119862696	0,4384126	4,404476749
12	8,39	11,82	35,698	40,822	80,04	107,2	121,76	143,643	118,364			0,072546531	0,222963004	0,031380138	0,097996002	0,084452736	0,029894875	0,03808574	-0,053392501			7,25465313	22,29630045	3,138013816	9,7996002	8,445273632	2,989487516	3,808574034	-5,33925011
13	6,44	6,73	15,878	30,899	41,746	60,244	70,04	89,195	85,542			0,01077266	0,192047697	0,121533059	0,051966655	0,102350442	0,034965734	0,053688548	-0,010676042			1,077265973	19,2047697	12,15330593	5,196665549	10,23504415	3,496573387	5,368854756	-1,067604218
14	12,48	13,25	15,799	16,774	11,362	9,182	0	0	0			0,014528302	0,053779775	0,014531418	-0,095264918	-0,079140347	0	0	0			1,452830189	5,377977509	1,453141767	-9,526491815	-7,914034706	0	0	0
AVG	feb_2012	Jul_2012	Sept_2012	Jan_2013	Jun_2013	Sept_2014	Jan_2014	May_2014	Sept_2014		MOD1OS	Jun-Feb	Sept-Jun	Jan-Sept	Jun-Jan	Sept-Jun	Jan-Sept	May-Jan	Sept-May		AVG	Jun-Feb	Sept-Jun	Jan-Sept	Jun-Jan	Sept-Jun	Jan-Sept	May-Jan	Sept-May
Mod1OS	7,842142857	8,238857143	13,20307143	20,51364286	32,758	43,09878571	48,43428571	53,97314286	58,66142857			-0,003390663	0,061602137	0,087029077	0,056463771	0,044289843	0,03908612	0,027397117	-0,023678337		Mod1OS	-0,314847241	5,720198478	8,081271454	5,243064467	4,112628238	3,055310793	2,152630648	0,542305193
Experiment 3	Tiles in summer
											Months elapsed					3	4	4	4							3	4	4	4
n					jun_2013	Sept_2013	Jan_2014	May_2014	Sept_2014							Sept-Jun	Jan-Sept	May-Jun	Sept-May						GR%	Sept-Jun	Jan-Sept	May-Jun	Sept-May
1					19,519	33,245	61,44	48,454	77,601							0,234404085	0,114725749	-0,067001692	0,093900207							23,44040849	11,47257487	-6,700169233	9,390020747
2					7,332	28,456	86,978	95,756	155,164							0,960356428	0,168209202	0,022917624	0,095718079							96,03564284	16,82092023	2,291762396	9,571807894
3					15,908	30,351	41,225	44,838	41,192							0,30263599	0,065942996	0,020144743	-0,022128083							30,26359903	6,594299576	2,01447433	-2,212808312
4					10,635	62,101	132,918	169,989	0							1,613101395	0,133196783	0,054519704	0							161,3101395	13,3196783	5,451970422	0
5					6,917	29,26	26,318	51,749	35,658							1,076719194	-0,027946652	0,122857447	-0,112814796							107,6719194	-2,794665248	12,28574465	-11,28147961
6					9,221	30,274	0	0	0							0,76105267	0	0	0							76,10526696	0	0	0
7					14,988	0	0	0	0							-0,333333333	0	0	0							-33,33333333	0	0	0
8					0	0	0	0	0							0	0	0	0							0	0	0	0
9					7,504	12,157	0	0	0							0,206689765	0	0	0							20,66897655	0	0	0
10					6,811	21,218	0	0	0							0,705084912	0	0	0							70,50849117	0	0	0
11					11,083	51,765	114,58	112,298	118,038							1,223555596	0,137054896	-0,005080233	0,012157102							122,3555596	13,70548961	-0,508023295	1,215710195
12					8,692	58,386	86,9	92,714	141,387							1,905737076	0,08203107	0,015677244	0,086063429							190,5737076	8,20310702	1,5677244	8,606342875
13					6,838	47,137	25,11	0	0							1,964463293	-0,219305058	0	0							196,4463293	-21,93050577	0	0
14					7,146	35,992	49,42	58,242	94,802							1,345554623	0,067927964	0,037867862	0,096411468							134,5554623	6,792796439	3,786786168	9,641146811
Tiles summer Mod2TT					jun_2013	Sept_2013	Jan_2014	May_2014	Sept_2014		AVG					Sept-Jun	Jan-Sept	May-Jun	Sept-May						AVG	Sept-Jun	Jan-Sept	May-Jun	Sept-May
AVG					9,471	31,453	44,63492857	48,14571429	47,41728571		Mod2TT					0,920463207	0,057981883	0,025237837	0,035615344						Mod2TT	85,47158353	3,727406788	1,442162131	1,780767186
Experiment 3	Oyster Summer
Mod2OS																3	4	4	4							3	4	4	4
N					jun_2013	sept_2013	jan_2014	may_2014	sept_2014		GR					Sept-Jun	Jan-Sept	May-Jun	Sept-May						GR%	Sept-Jun	Jan-Sept	May-Jun	Sept-May
1					3,809	8,593	26,498	11,454	19,778							0,418657565	0,168927844	-0,328356906	0,105217919							41,86575654	16,89278436	-32,83569059	10,52179189
2					11,436	50,109	54,042	61,339	113,886							1,127229801	0,018194182	0,029740459	0,115349999							112,7229801	1,81941823	2,974045876	11,53499991
3					4,601	12,137	17,757	25,005	55,789							0,545968268	0,079123726	0,072465507	0,137948341							54,59682678	7,912372585	7,24655069	13,79483411
4					5,778	26,034	57,859	48,316	72,984							1,16857044	0,137511018	-0,049378053	0,084497972							116,857044	13,75110182	-4,937805282	8,449797216
5					11,614	28,931	71,326	75,786	89,712							0,497015097	0,148595884	0,01471248	0,038807517							49,70150967	14,85958837	1,471247988	3,880751739
6					5,008	12,569	32,909	50,844	69,328							0,503261448	0,154517001	0,088186413	0,066654166							50,32614483	15,45170014	8,818641334	6,665416571
7					2,009	5,869	13,944	20,813	31,948							0,640451302	0,144775531	0,082508528	0,08713378							64,04513025	14,47755307	8,250852832	8,713377989
8					10,305	26,617	35,386	52,29	76,447							0,527640304	0,061952467	0,080818512	0,078999176							52,76403041	6,195246708	8,081851214	7,89991759
9					8,901	34,394	59,351	78,879	90,725							0,954686739	0,105124598	0,061892265	0,032642601							95,46867393	10,51245977	6,189226537	3,264260127
10					3,745	0	0	0	0							0	0	0	0							0	0	0	0
11					8,025	0,246	0	0	0							-0,323115265	0	0	0							-32,31152648	0	0	0
12					7,037	0	0	0	0							-0,333333333	0	0	0							-33,33333333	0	0	0
13					7,73	19,914	44,31	53,577	60,266							0,525398879	0,137643873	0,043241503	0,027747818							52,53988788	13,76438727	4,324150288	2,774781801
14					6,847	0	0	0	0							0	0	0	0
					jun_2013	sept_2013	Jan_2014	may_2014	Sept_2014		Mod2OS					Sept-Jun	Jan-Sept	May-Jun	Sept-May						AVG	Sept-Jun	Jan-Sept	May-Jun	Sept-May
Oyster MOD2OS					6,9175	16,10092857	29,52728571	34,1645	48,63307143							0,521035937	0,115636612	0,009583071	0,077499929						Mod2OS	48,09562496	8,895124025	0,737159299	5,961532995
