# Supplementary material for: Long-term experimental in situ farming of Crambe crambe (Demospongiae: Poecilosclerida)
Source: PeerJ. 2018 Jun 13;6:e4964. doi: 10.7717/peerj.4964 (PMC6004114; doi:10.7717/peerj.4964)
Supplement: Supplemental Information 1 — (S1) Growth rates and mean area throughout the period of study; (S2) Survival throughout the period of study; (S3) Water temperature and Lux throughout the period of study. [file peerj-06-4964-s001.zip › Table_S2_Survival -CSV.csv]

		Feb_2012	Jun_2012	Sept_2012	Jan_2013	Jun_2013	Sept_2013	Jan_2014	May_2014	Sept_2014
Survival	Mod1TT	100	100	100	92,85	92,85	92,85	92,85	92,85	92,85
	Mod2TT					100	85,71	64,29	57,14	50
	Mod1OS	100	92,85	92,85	92,85	92,85	92,85	78,57	78,57	78,57
	Mod2OS					100	78,57	71,42	71,42	71,42
